# Supplementary material for: Prevalence and Characteristics of Plasmid-Mediated Fosfomycin Resistance Gene fosA3 among Salmonella Enteritidis Isolates from Retail Chickens and Children with Gastroenteritis in China
Source: Pathogens. 2024 Sep 21;13(9):816. doi: 10.3390/pathogens13090816 (PMC11434640; doi:10.3390/pathogens13090816)
Supplement: Supplementary file 1 [file pathogens-13-00816-s001.zip]

Archive with 1 entries (1 files):
- pathogens-3208263-supplementary.pdf
